# Supplementary material for: Effects of Deacetylase Inhibition on the Activation of the Antioxidant Response and Aerobic Metabolism in Cellular Models of Fanconi Anemia
Source: Antioxidants (Basel). 2023 May 15;12(5):1100. doi: 10.3390/antiox12051100 (PMC10215951; doi:10.3390/antiox12051100)
Supplement: Supplementary file 1 [file antioxidants-12-01100-s001.zip]

Archive with 1 entries (1 files):
- antioxidants-2249440-supplementary.pdf
